# Supplementary material for: Predicting bacterial promoter function and evolution from random sequences
Source: eLife. 2022 Jan 26;11:e64543. doi: 10.7554/eLife.64543 (PMC8791639; doi:10.7554/eLife.64543)
Supplement: Figure 3—source data 1. — The table shows the number of reads remaining in the datasets following each step of data processing, from original sequenced library down to the final library used for model fitting and evaluation. [file elife-64543-fig3-data1.zip]

Archive with 1 entries (1 files):
- Figure 3  Source Data 1.docx
