# Supplementary material for: Predicting bacterial promoter function and evolution from random sequences
Source: eLife. 2022 Jan 26;11:e64543. doi: 10.7554/eLife.64543 (PMC8791639; doi:10.7554/eLife.64543)
Supplement: Figure 3—source data 2. — Bins are no (‘0’), low (‘1’), intermediate (‘2’), and high (‘3’) for the PR and PL libraries, and are ordered from lowest (‘0’) to highest (‘11’) for the 36N library. [file elife-64543-fig3-data2.zip]

Archive with 1 entries (1 files):
- Figure 3  Source Data 2.docx
